# Supplementary material for: A neoceratopsian dinosaur from the early Cretaceous of Mongolia and the early evolution of ceratopsia
Source: Commun Biol. 2020 Sep 10;3:499. doi: 10.1038/s42003-020-01222-7 (PMC7484756; doi:10.1038/s42003-020-01222-7)
Supplement: Supplementary file 3 — Supplementary Data [file 42003_2020_1222_MOESM3_ESM.xlsx]

## Sheet: Ceratopsia tree
Taxon	Char1	2	3	4	5	6	7	8	9	10	11	12	13	14	15	16	17	18	19	20	21	22	23	24	25	26	27	28	29	30	31	32	33	34	35	36	37	38	39	40	41	42	43	44	45	46	47	48	49
Yinlong downsi	0	1	0	0	2	NA	NA	NA	1	0	0	NA	0	1	1	0	0	NA	0	0	NA	NA	NA	NA	NA	NA	NA	NA	NA	NA	NA	0	NA	NA	NA	NA	NA	NA	NA	NA	0	0	0	NA	0	NA	NA	0	1
Chaoyangsaurus youngi	1	1	NA	NA	3	NA	NA	0	1	NA	0	NA	NA	0	0	NA	NA	NA	NA	NA	NA	NA	NA	NA	NA	NA	NA	NA	NA	NA	NA	NA	NA	1	NA	NA	NA	NA	NA	NA	NA	NA	NA	NA	NA	NA	NA	NA	NA
Hualianceratops wucaiwanensis	NA	NA	NA	NA	NA	NA	NA	NA	NA	NA	NA	NA	NA	NA	NA	NA	NA	NA	NA	NA	NA	NA	NA	NA	NA	NA	NA	NA	NA	NA	NA	NA	NA	NA	NA	NA	NA	NA	NA	NA	NA	NA	NA	NA	NA	NA	NA	NA	NA
Xuanhuaceratops niei	NA	NA	NA	NA	0	NA	NA	NA	NA	NA	NA	NA	NA	NA	1	0	NA	NA	NA	NA	NA	NA	NA	NA	NA	NA	NA	NA	NA	NA	NA	NA	NA	NA	NA	NA	NA	NA	NA	NA	NA	NA	NA	NA	NA	NA	NA	NA	NA
Psittacosaurus gobiensis	1	1	1	0	3	NA	0	0	1	NA	0	NA	NA	0	0	NA	NA	NA	NA	NA	NA	NA	NA	NA	NA	NA	NA	NA	NA	NA	NA	NA	NA	1	NA	NA	NA	NA	NA	NA	NA	NA	NA	1	0	NA	NA	NA	NA
Psittacosaurus lujiatunensis	1	1	1	0	0	NA	0	0	1	NA	0	NA	NA	0	0	NA	NA	NA	NA	NA	NA	NA	NA	NA	NA	NA	NA	NA	NA	NA	NA	NA	NA	1	NA	NA	NA	NA	NA	NA	NA	NA	NA	1	0	NA	NA	NA	NA
Psittacosaurus mongoliensis	1	1	1	0	3	NA	1	0	1	NA	0	NA	NA	0	0	NA	NA	NA	NA	NA	NA	NA	NA	NA	NA	NA	NA	NA	NA	NA	NA	NA	NA	1	NA	NA	NA	NA	NA	NA	NA	NA	NA	1	0	NA	NA	NA	NA
Psittacosaurus mazongshanensis	NA	NA	NA	NA	NA	NA	NA	NA	1	NA	NA	NA	NA	0	0	NA	NA	NA	NA	NA	NA	NA	NA	NA	NA	NA	NA	NA	NA	NA	NA	NA	NA	NA	NA	NA	NA	NA	NA	NA	NA	NA	NA	NA	NA	NA	NA	NA	NA
Psittacosaurus neimongoliensis	NA	NA	NA	NA	NA	NA	NA	NA	NA	NA	NA	NA	NA	NA	NA	NA	NA	NA	NA	NA	NA	NA	NA	NA	NA	NA	NA	NA	NA	NA	NA	NA	NA	NA	NA	NA	NA	NA	NA	NA	NA	NA	NA	NA	NA	NA	NA	NA	NA
Psittacosaurus meileyingensis	NA	NA	NA	NA	NA	NA	NA	NA	NA	NA	NA	NA	NA	0	NA	NA	NA	NA	NA	NA	NA	NA	NA	NA	NA	NA	NA	NA	NA	NA	NA	NA	NA	NA	NA	NA	NA	NA	NA	NA	NA	NA	NA	NA	NA	NA	NA	NA	NA
Psittacosaurus sibiricus	1	1	1	0	3	NA	NA	NA	1	NA	0	NA	NA	0	0	NA	NA	NA	NA	NA	NA	NA	NA	NA	NA	NA	NA	NA	NA	NA	NA	NA	NA	NA	NA	NA	NA	NA	NA	NA	NA	NA	NA	NA	NA	NA	NA	NA	NA
Psittacosaurus sinensis	1	1	1	0	3	NA	NA	NA	1	NA	0	NA	NA	0	0	NA	NA	NA	NA	NA	NA	NA	NA	NA	NA	NA	NA	NA	NA	NA	NA	NA	NA	1	NA	NA	NA	NA	NA	NA	NA	NA	NA	NA	0	NA	NA	NA	NA
Psittacosaurus xinjiangensis	NA	NA	NA	NA	NA	NA	NA	NA	NA	NA	NA	NA	NA	NA	NA	NA	NA	NA	NA	NA	NA	NA	NA	NA	NA	NA	NA	NA	NA	NA	NA	NA	NA	NA	NA	NA	NA	NA	NA	NA	NA	NA	NA	NA	NA	NA	NA	NA	NA
Mosaiceratops azumai	1	1	1	0	1	NA	NA	NA	1	NA	1	NA	NA	0	0	NA	NA	NA	NA	NA	NA	NA	NA	NA	NA	NA	NA	NA	NA	NA	NA	NA	NA	NA	NA	NA	NA	NA	NA	NA	NA	NA	NA	0	0	NA	NA	NA	NA
Liaoceratops yanzigouensis	1	1	1	0	2	NA	1	0	1	NA	1	NA	NA	1	2	1	NA	NA	NA	NA	NA	NA	NA	NA	NA	NA	NA	NA	NA	NA	NA	NA	NA	1	NA	NA	NA	NA	NA	NA	NA	NA	NA	1	0	NA	NA	NA	NA
Yamaceratops dorngobiensis	1	1	NA	NA	2	NA	0	0	1	NA	1	NA	NA	NA	NA	NA	NA	NA	NA	NA	NA	NA	NA	NA	NA	NA	NA	NA	NA	NA	NA	NA	NA	NA	NA	NA	NA	NA	NA	NA	NA	NA	NA	NA	NA	NA	NA	NA	NA
Auroroceratops rugosus	1	NA	1	0	2	NA	0	0	NA	NA	NA	NA	NA	1	2	1	NA	NA	NA	NA	NA	NA	NA	NA	NA	NA	NA	NA	NA	NA	NA	NA	NA	1	NA	NA	NA	NA	NA	NA	NA	NA	NA	0	0	NA	NA	NA	NA
Archaeoceratops yujingziensis	1	1	1	0	0	NA	0	0	1	NA	1	NA	NA	1	2	1	NA	NA	NA	NA	NA	NA	NA	NA	NA	NA	NA	NA	NA	NA	NA	NA	NA	1	NA	NA	NA	NA	NA	NA	NA	NA	NA	0	0	NA	NA	NA	NA
Archaeoceratops oshimai	NA	NA	NA	NA	NA	NA	NA	NA	NA	NA	NA	NA	NA	NA	NA	NA	NA	NA	NA	NA	NA	NA	NA	NA	NA	NA	NA	NA	NA	NA	NA	NA	NA	NA	NA	NA	NA	NA	NA	NA	NA	NA	NA	NA	NA	NA	NA	NA	NA
Aquilops americanus	1	NA	1	0	2	NA	NA	NA	1	NA	1	NA	NA	1	2	1	NA	NA	NA	NA	NA	NA	NA	NA	NA	NA	NA	NA	NA	NA	NA	NA	NA	NA	NA	NA	NA	NA	NA	NA	NA	NA	NA	NA	0	NA	NA	NA	NA
Unescoceratops koppeihusi	NA	NA	NA	NA	NA	NA	NA	NA	NA	NA	NA	NA	NA	NA	NA	NA	NA	NA	NA	NA	NA	NA	NA	NA	NA	NA	NA	NA	NA	NA	NA	NA	NA	NA	NA	NA	NA	NA	NA	NA	NA	NA	NA	NA	NA	NA	NA	NA	NA
Gryphoceratops morrisoni	NA	NA	NA	NA	NA	NA	NA	NA	NA	NA	NA	NA	NA	NA	NA	NA	NA	NA	NA	NA	NA	NA	NA	NA	NA	NA	NA	NA	NA	NA	NA	NA	NA	NA	NA	NA	NA	NA	NA	NA	NA	NA	NA	NA	NA	NA	NA	NA	NA
Zhuchengceratops inexpectus	1	NA	NA	NA	NA	NA	NA	1	NA	NA	NA	NA	NA	NA	NA	NA	NA	NA	NA	NA	NA	NA	NA	NA	NA	NA	NA	NA	NA	NA	NA	NA	NA	NA	NA	NA	NA	NA	NA	NA	NA	NA	NA	NA	NA	NA	NA	NA	NA
Helioceratops brachygnathus	NA	NA	NA	NA	NA	NA	NA	NA	NA	NA	NA	NA	NA	NA	NA	NA	NA	NA	NA	NA	NA	NA	NA	NA	NA	NA	NA	NA	NA	NA	NA	NA	NA	NA	NA	NA	NA	NA	NA	NA	NA	NA	NA	NA	NA	NA	NA	NA	NA
Koreaceratops hwaseongensis	NA	NA	NA	NA	NA	NA	NA	NA	NA	NA	NA	NA	NA	NA	NA	NA	NA	NA	NA	NA	NA	NA	NA	NA	NA	NA	NA	NA	NA	NA	NA	NA	NA	NA	NA	NA	NA	NA	NA	NA	NA	NA	NA	NA	NA	NA	NA	NA	NA
Asiaceratops salsopaludalis	NA	NA	NA	NA	NA	NA	NA	NA	NA	NA	NA	NA	NA	NA	2	1	NA	NA	NA	NA	NA	NA	NA	NA	NA	NA	NA	NA	NA	NA	NA	NA	NA	1	NA	NA	NA	NA	NA	NA	NA	NA	NA	NA	NA	NA	NA	NA	NA
Cerasinops hodgskissi	1	NA	NA	NA	1	NA	NA	NA	NA	NA	NA	NA	NA	NA	NA	NA	NA	NA	NA	NA	NA	NA	NA	NA	NA	NA	NA	NA	NA	NA	NA	NA	NA	NA	NA	NA	NA	NA	NA	NA	NA	NA	NA	NA	0	NA	NA	NA	NA
Montanaceratops cerorhynchus	1	NA	1	NA	NA	NA	0	NA	NA	NA	NA	NA	NA	NA	2	1	NA	NA	NA	NA	NA	NA	NA	NA	NA	NA	NA	NA	NA	NA	NA	NA	NA	NA	NA	NA	NA	NA	NA	NA	NA	NA	NA	NA	NA	NA	NA	NA	NA
Prenoceratops pieganensis	NA	NA	NA	0	0	NA	NA	NA	NA	NA	NA	NA	NA	1	2	1	1	NA	NA	NA	NA	NA	NA	NA	NA	NA	NA	NA	NA	NA	NA	NA	NA	1	NA	NA	NA	NA	NA	NA	NA	NA	NA	0	0	NA	NA	NA	NA
Leptoceratops gracilis	1	1	1	0	0	0	0	NA	1	1	1	1	1	1	2	1	1	NA	0	0	NA	0	NA	NA	NA	NA	NA	NA	NA	NA	NA	0	0	1	0	1	1	0	0	0	1	0	1	0	0	NA	NA	0	0
Udanoceratops tschizhovi	1	NA	1	NA	0	NA	0	NA	1	NA	1	NA	NA	1	2	1	1	NA	NA	NA	NA	NA	NA	NA	NA	NA	NA	NA	NA	NA	NA	NA	NA	1	NA	NA	NA	NA	NA	NA	NA	NA	NA	NA	0	NA	NA	NA	NA
Graciliceratops mongoliensis	2	1	1	1	1	0	0	NA	NA	NA	NA	NA	NA	NA	NA	NA	NA	NA	NA	NA	NA	NA	NA	NA	NA	NA	NA	NA	NA	NA	NA	NA	NA	NA	NA	NA	NA	NA	NA	NA	NA	NA	NA	NA	NA	NA	NA	NA	NA
Protoceratops andrewsi	2	1	1	1	1	0	0	1	1	0	0	1	1	1	2	1	1	NA	0	0	NA	0	NA	NA	NA	NA	NA	NA	NA	NA	NA	0	0	1	0	1	1	0	0	0	1	0	1	0	0	NA	NA	0	1
Protoceratops hellenikorhinus	2	1	1	1	1	NA	NA	NA	1	0	0	1	1	1	2	1	1	NA	0	0	NA	0	NA	NA	NA	NA	NA	NA	NA	NA	NA	0	0	NA	0	0	NA	0	0	0	1	0	0	0	0	NA	NA	0	1
Ajkaceratops kozmai	NA	NA	NA	1	NA	0	0	NA	1	1	1	1	1	1	2	1	1	NA	0	0	NA	0	NA	NA	NA	NA	NA	NA	NA	NA	NA	0	0	1	NA	1	NA	0	1	0	NA	NA	NA	NA	1	0	0	NA	NA
Magnirostris dodsoni	2	1	1	1	1	0	0	0	1	1	1	1	1	1	2	1	1	NA	0	0	NA	0	NA	NA	NA	NA	NA	NA	NA	NA	NA	0	0	1	0	0	NA	2	1	0	0	0	1	0	1	0	0	0	1
Bagaceratops rozhdestvenskyi	2	1	1	1	1	0	0	0	1	1	1	1	1	1	2	1	1	NA	0	0	NA	0	NA	NA	NA	NA	NA	NA	NA	NA	NA	0	0	1	0	1	0	2	1	0	1	0	1	0	1	0	0	0	1
Turanoceratops tardabilis	NA	NA	NA	NA	NA	NA	NA	NA	NA	NA	NA	NA	NA	NA	NA	NA	NA	NA	NA	NA	NA	NA	NA	NA	NA	NA	NA	NA	NA	NA	NA	NA	NA	NA	NA	NA	NA	NA	NA	NA	NA	NA	NA	NA	NA	NA	NA	NA	NA
Zuniceratops christopheri	2	1	1	2	1	NA	NA	NA	NA	1	NA	1	1	1	2	1	2	0	1	1	0	0	NA	NA	NA	0	NA	NA	0	NA	NA	NA	0	NA	NA	0	NA	0	1	0	0	1	1	NA	1	0	1	0	NA
Diabloceratops eatoni	2	1	1	2	1	1	1	1	1	2	1	1	1	2	2	1	2	1	1	1	1	1	0	0	NA	0	NA	NA	0	NA	NA	0	1	1	0	1	1	1	1	1	0	1	1	0	1	0	1	1	0
Machairoceratops cronusi	2	1	1	2	NA	NA	NA	1	NA	NA	NA	NA	NA	NA	NA	NA	NA	NA	NA	NA	NA	NA	NA	NA	NA	NA	NA	NA	NA	NA	NA	NA	NA	NA	NA	NA	NA	NA	NA	NA	NA	NA	NA	NA	NA	NA	NA	NA	NA
Albertaceratops nesmoi	2	1	1	2	1	NA	NA	1	1	NA	1	1	1	2	2	1	2	1	1	1	NA	1	0	0	NA	0	NA	NA	0	NA	NA	NA	NA	NA	NA	NA	NA	NA	NA	0	0	1	1	0	0	NA	NA	1	0
Medusaceratops lokii	2	1	1	2	NA	NA	NA	1	1	NA	1	1	1	2	2	1	2	1	1	1	NA	NA	NA	NA	NA	NA	NA	NA	NA	NA	NA	1	NA	1	1	1	1	NA	NA	NA	NA	NA	1	0	0	NA	NA	1	0
Xenoceratops foremostensis	2	1	1	2	NA	NA	NA	1	NA	NA	NA	NA	NA	NA	NA	NA	NA	NA	NA	NA	NA	NA	NA	NA	NA	NA	NA	NA	NA	NA	NA	NA	NA	NA	NA	NA	NA	NA	NA	NA	NA	NA	NA	NA	NA	NA	NA	NA	NA
Wendiceratops pinhornensis	2	1	1	2	1	NA	NA	NA	1	2	1	1	1	2	2	1	NA	1	1	1	NA	1	0	0	NA	0	NA	NA	0	NA	NA	NA	NA	NA	NA	NA	NA	NA	NA	NA	NA	NA	NA	NA	0	NA	NA	1	0
Sinoceratops zhuchengensis	2	1	1	2	1	NA	NA	1	NA	NA	NA	NA	NA	NA	NA	NA	2	NA	NA	NA	1	NA	NA	NA	NA	NA	NA	NA	NA	NA	NA	NA	NA	NA	NA	NA	NA	NA	NA	NA	NA	NA	1	NA	1	0	1	1	0
Nasutuceratops titusi	2	1	1	2	1	NA	NA	1	1	2	1	1	1	2	2	1	2	1	1	1	1	1	0	0	NA	0	NA	NA	0	NA	NA	1	1	1	1	1	1	1	0	0	0	1	1	0	0	NA	NA	1	0
Avaceratops lammersi	2	1	1	2	1	NA	NA	1	1	2	1	1	1	2	2	1	2	1	1	1	NA	1	0	0	NA	0	NA	NA	0	NA	NA	0	0	1	1	1	1	1	0	NA	NA	NA	1	0	0	NA	NA	1	0
Maltaceratops hammondorum	2	1	1	2	NA	NA	NA	1	NA	NA	NA	NA	NA	NA	NA	NA	NA	NA	NA	NA	NA	NA	NA	NA	NA	NA	NA	NA	NA	NA	NA	NA	NA	NA	NA	NA	NA	NA	NA	NA	NA	NA	NA	NA	NA	NA	NA	NA	NA
Spinops sternbergorum	2	1	1	2	NA	NA	NA	1	1	NA	1	1	1	NA	NA	NA	2	NA	1	NA	1	NA	NA	NA	NA	0	NA	NA	0	NA	NA	NA	NA	NA	NA	NA	NA	NA	NA	NA	NA	NA	1	NA	0	NA	NA	1	0
Coronosaurus brinkmani	2	1	1	2	1	NA	NA	1	1	2	1	1	1	2	2	1	2	1	1	1	1	NA	NA	NA	NA	0	NA	NA	0	NA	NA	1	NA	1	1	1	1	NA	NA	0	0	1	1	0	0	NA	NA	1	0
Centrosaurus apertus	2	1	1	2	1	1	1	1	1	2	1	1	1	2	2	1	2	1	1	1	1	1	0	0	NA	0	NA	NA	0	NA	NA	1	1	1	1	1	1	1	0	0	0	1	1	0	0	NA	NA	1	0
Styracosaurus albertensis	2	1	1	2	1	1	1	1	1	2	1	1	1	2	2	1	2	1	1	1	1	1	0	0	NA	0	NA	NA	0	NA	NA	1	1	1	1	1	1	1	0	0	0	1	1	0	0	NA	NA	1	0
Rubeosaurus ovatus	2	1	1	2	NA	NA	NA	1	1	2	1	1	1	NA	2	1	2	1	1	1	NA	NA	NA	0	NA	0	NA	NA	0	NA	NA	1	1	1	NA	1	1	NA	NA	0	0	1	1	0	NA	NA	NA	1	0
Einiosaurus procurvacornis	2	1	1	2	1	1	1	1	1	NA	1	1	1	2	2	1	2	1	1	1	1	NA	NA	0	NA	0	NA	NA	0	NA	NA	NA	NA	NA	NA	NA	NA	NA	NA	NA	NA	NA	1	0	0	NA	NA	1	0
Achelousaurus horneri	2	1	1	2	1	1	1	1	1	2	1	1	1	2	2	1	2	1	1	1	1	1	0	0	NA	0	NA	NA	0	NA	NA	1	1	1	1	1	1	1	0	NA	NA	NA	1	0	0	NA	NA	1	0
Pachyrhinosaurus canadensis	2	1	1	2	1	NA	NA	1	1	2	1	1	1	2	2	1	2	1	1	1	1	1	0	0	NA	0	NA	NA	0	NA	NA	1	1	1	1	1	1	1	0	NA	NA	NA	1	0	0	NA	NA	1	0
Pachyrhinosaurus lakustai	2	1	1	2	1	1	1	1	1	2	1	1	1	2	2	1	2	1	1	1	1	1	0	0	NA	0	NA	NA	0	NA	NA	1	1	1	1	1	1	1	0	0	0	1	1	0	0	NA	NA	1	0
Pachyrhinosaurus perotorum	2	1	1	2	1	NA	1	1	1	2	1	1	1	2	2	1	2	1	1	1	NA	1	0	0	NA	0	NA	NA	0	NA	NA	1	1	1	1	1	1	NA	NA	NA	NA	NA	NA	0	0	NA	NA	1	0
Kosmoceratops richardsoni	2	1	1	2	1	1	1	1	1	1	1	1	1	2	2	1	2	0	1	1	0	2	1	1	0	1	0	NA	1	1	0	0	0	1	0	0	NA	2	1	0	0	0	0	0	1	1	1	1	0
Vagaceratops irvinensis	2	1	1	2	1	NA	NA	1	1	1	1	1	1	2	2	1	2	0	1	1	0	2	1	1	NA	1	0	NA	1	0	0	0	0	1	0	0	NA	2	1	0	0	0	0	0	NA	NA	NA	1	0
Agujaceratops mariscalensis	2	1	1	2	1	1	1	1	1	1	1	1	1	2	2	1	2	0	1	1	0	2	0	1	0	1	0	NA	1	0	0	0	0	1	0	0	NA	2	1	1	0	0	0	0	1	1	1	1	0
Mercuriceratops gemini	2	NA	NA	NA	NA	NA	NA	NA	NA	NA	NA	NA	NA	NA	NA	NA	NA	NA	NA	NA	NA	NA	NA	NA	NA	NA	NA	NA	NA	NA	NA	NA	NA	NA	NA	NA	NA	NA	NA	NA	NA	NA	NA	NA	NA	NA	NA	NA	NA
Mojoceratops kaiseni	2	1	1	2	2	1	1	1	1	1	1	1	1	2	2	1	2	0	1	1	0	2	0	1	0	1	0	NA	1	0	0	0	0	1	0	0	NA	2	1	0	0	0	0	0	1	1	1	1	0
Chasmosaurus belli	2	1	1	2	2	1	1	1	1	1	1	1	1	2	2	1	2	0	1	1	0	2	0	1	0	1	0	NA	1	0	0	0	0	1	0	0	NA	2	1	0	0	0	0	0	1	1	1	1	0
Chasmosaurus russelli	2	1	1	2	2	NA	NA	NA	1	1	1	1	1	2	2	1	2	0	1	1	0	2	1	1	0	1	0	NA	1	1	0	0	0	1	0	0	NA	2	1	0	0	0	0	0	1	1	1	1	0
Utahceratops gettyi	2	1	1	2	3	1	1	1	1	1	1	1	1	2	2	1	2	0	1	1	0	2	0	1	1	1	0	NA	1	1	0	0	0	1	0	0	NA	2	1	1	0	0	1	0	1	1	1	1	0
Pentaceratops sternbergii	2	1	1	2	3	1	1	1	1	1	1	1	1	2	2	1	2	0	1	1	0	2	0	1	1	1	0	NA	1	1	0	0	0	1	0	0	NA	2	1	1	0	0	1	0	1	1	1	1	0
Coahuilaceratops magnacuerna	2	1	1	2	NA	1	NA	1	1	1	1	1	1	2	2	1	2	0	1	1	0	2	1	NA	NA	1	0	NA	NA	NA	NA	0	0	1	0	0	NA	NA	NA	1	0	0	NA	0	NA	NA	NA	1	0
Anchiceratops ornatus	2	1	1	2	2	NA	NA	1	1	1	1	1	1	2	2	1	2	0	1	1	0	2	1	0	NA	1	0	NA	1	1	0	0	0	1	0	0	NA	2	0	0	0	0	1	0	1	1	1	1	0
Bravoceratops polyphemus	2	NA	NA	NA	3	NA	NA	NA	NA	NA	NA	NA	NA	NA	NA	NA	NA	NA	NA	NA	NA	NA	NA	NA	NA	NA	NA	NA	NA	NA	NA	NA	NA	NA	NA	NA	NA	NA	NA	NA	NA	NA	1	NA	NA	NA	NA	NA	NA
Regaliceratops peterhewsi	2	1	1	2	2	NA	NA	NA	1	1	1	1	1	2	2	1	2	0	1	1	0	2	1	0	NA	1	1	0	1	1	0	0	0	1	0	0	NA	2	0	0	0	0	1	0	1	1	1	1	0
Arrhinoceratops brachyops	2	1	1	2	2	1	1	1	1	1	1	1	1	2	2	1	2	0	1	1	0	2	1	0	NA	1	0	NA	1	1	0	0	0	1	0	0	NA	2	0	0	0	0	1	0	1	1	1	1	0
Ojoceratops fowleri	2	1	1	2	NA	NA	NA	1	1	1	1	1	1	NA	NA	NA	NA	NA	1	NA	0	NA	NA	NA	NA	NA	NA	NA	NA	NA	NA	NA	NA	NA	NA	NA	NA	NA	NA	0	0	0	NA	0	NA	NA	NA	1	0
Torosaurus latus	2	1	1	2	0	1	1	1	1	1	1	1	1	2	2	1	2	0	1	1	0	2	0	NA	NA	1	1	1	NA	NA	1	0	0	1	0	0	NA	2	0	NA	NA	NA	1	0	1	1	1	1	0
Torosaurus utahensis	2	1	NA	2	0	NA	NA	NA	NA	NA	NA	NA	1	NA	NA	NA	NA	NA	NA	NA	NA	NA	NA	NA	NA	NA	NA	NA	NA	NA	NA	NA	NA	NA	NA	NA	NA	NA	NA	NA	NA	NA	NA	NA	NA	NA	NA	NA	NA
Eotriceratops xerinsularis	2	1	1	2	0	NA	NA	1	1	1	1	1	1	2	2	1	2	0	1	1	0	2	0	0	NA	1	1	0	1	1	0	0	0	1	0	0	NA	NA	NA	0	0	0	1	0	NA	NA	NA	1	0
Nedoceratops hatcheri	2	1	1	2	0	1	1	1	1	1	1	1	1	2	2	1	2	0	1	1	0	2	0	0	NA	1	1	1	1	1	1	0	0	1	0	0	NA	2	0	NA	NA	NA	1	NA	1	1	1	1	0
Triceratops horridus	2	1	1	2	0	1	1	1	1	1	1	1	1	2	2	1	2	0	1	1	0	2	0	0	NA	1	1	1	1	1	1	0	0	1	0	0	NA	2	0	0	0	0	1	0	1	1	1	1	0
Triceratops prorsus	2	1	1	2	0	1	1	1	1	1	1	1	1	2	2	1	2	0	1	1	0	2	0	0	NA	1	1	1	1	1	1	0	0	1	0	0	NA	2	0	0	0	0	1	0	1	1	1	1	0
Beg tse	NA	1	1	NA	NA	NA	NA	NA	NA	NA	NA	NA	NA	0	2	1	NA	NA	NA	NA	NA	0	NA	NA	NA	NA	NA	NA	NA	NA	NA	NA	NA	NA	1	NA	NA	NA	NA	NA	NA	NA	NA	1	0	NA	NA	NA	NA
[truncated: 301 more columns]

## Sheet: Ornithsichia tree
Taxon	Char1	2	3	4	5	6	7	8	9	10	11	12	13	14	15	16	17	18	19	20	21	22	23	24	25	26	27	28	29	30	31	32	33	34	35	36	37	38	39	40	41	42	43	44	45	46	47	48	49
Marasuchus_lilloensis	NA	NA	NA	NA	NA	NA	NA	NA	NA	NA	NA	NA	NA	NA	NA	NA	NA	NA	NA	NA	NA	NA	NA	NA	NA	NA	NA	NA	NA	NA	NA	NA	NA	NA	NA	NA	NA	NA	NA	NA	NA	NA	NA	NA	NA	NA	NA	NA	NA
Silesaurus_opolensis	0	NA	NA	NA	0	NA	NA	NA	NA	NA	0	0	0	NA	0	0	0	0	0	1	NA	NA	1	NA	0	0	0	0	0	0	0	NA	NA	NA	NA	NA	NA	NA	NA	0	0	0	NA	NA	NA	NA	NA	NA	NA
Eoraptor_lunensis	0	0	0	0	0	NA	NA	NA	NA	0	NA	0	1	0	1	0	0	0	0	NA	1	0	2	0	0	0	0	0	0	NA	0	1	1	0	0	0	0	0	0	0	0	0	0	0	0	NA	NA	NA	NA
Herrerasaurus_ischiugualastensis	0	0	0	0	0	NA	NA	NA	NA	0	NA	0	0	0	1	0	0	0	0	0	0	1	2	1	0	0	0	0	0	0	0	0	1	0	0	0	0	0	0	0	0	0	0	0	0	NA	NA	NA	NA
Abrictosaurus_consors	NA	1	0	0	0	NA	NA	NA	NA	NA	NA	1	1	NA	0	1	NA	NA	1	NA	0	0	NA	NA	NA	NA	NA	NA	NA	NA	0	1	0	NA	NA	0	1	NA	NA	NA	0	0	NA	NA	1	0	0	0	0
Fruitadens_haagarorum	NA	NA	NA	NA	NA	NA	NA	NA	NA	NA	NA	NA	NA	NA	NA	1	NA	NA	NA	1	NA	NA	NA	NA	NA	NA	NA	NA	NA	NA	NA	NA	0	NA	NA	NA	NA	NA	NA	NA	0	NA	NA	NA	NA	NA	NA	NA	NA
Tianyulong_confuciusi	NA	NA	NA	NA	0	NA	NA	NA	NA	1	0	1	NA	0	0	1	0	1	1	NA	0	0	NA	0	0	NA	0	0	NA	NA	1	1	0	0	NA	0	NA	1	NA	NA	0	0	0	NA	NA	NA	NA	NA	NA
Heterodontosaurus_tucki	0	1	0	0	0	NA	NA	NA	NA	1	0	1	1	1	0	1	1	1	1	1	0	0	1	0	0	1	0	0	0	0	1	1	0	0	1	0	1	1	1	0	1	0	0	0	1	0	0	0	0
Pisanosaurus_merti_	NA	NA	NA	NA	NA	NA	NA	NA	NA	NA	NA	NA	NA	NA	NA	NA	NA	NA	NA	NA	NA	NA	NA	NA	NA	NA	NA	NA	NA	NA	NA	NA	NA	NA	NA	NA	NA	NA	NA	NA	1	NA	NA	NA	NA	NA	NA	NA	NA
Pegomastax_africanus	NA	NA	NA	NA	NA	NA	NA	NA	NA	NA	NA	NA	NA	NA	NA	NA	NA	NA	NA	NA	NA	NA	NA	NA	NA	NA	NA	NA	NA	NA	NA	NA	NA	NA	NA	NA	NA	NA	NA	NA	NA	NA	NA	NA	NA	NA	NA	NA	NA
Echinodon_becklesii	NA	NA	NA	NA	NA	NA	NA	NA	NA	NA	NA	NA	1	NA	NA	1	NA	NA	NA	NA	NA	NA	NA	NA	NA	NA	NA	NA	NA	NA	0	NA	NA	NA	NA	NA	NA	NA	NA	NA	1	NA	NA	NA	NA	NA	NA	NA	NA
Manidens_condorensis	NA	NA	NA	NA	NA	NA	NA	NA	NA	NA	NA	NA	NA	NA	NA	1	NA	NA	NA	NA	NA	NA	NA	NA	NA	NA	NA	NA	NA	NA	NA	1	NA	NA	NA	NA	NA	1	2	NA	1	NA	NA	NA	NA	NA	NA	NA	NA
Eocursor_parvus_	NA	NA	NA	NA	NA	NA	NA	NA	NA	NA	NA	NA	NA	NA	NA	NA	NA	NA	NA	NA	NA	NA	NA	NA	NA	NA	NA	NA	NA	NA	NA	NA	NA	NA	NA	NA	NA	NA	NA	NA	NA	NA	NA	NA	NA	NA	NA	NA	NA
Lesothosaurus_diagnosticus_	0	1	0	0	0	NA	NA	NA	NA	0	0	0	1	0	0	0	0	0	1	1	0	0	1	0	0	0	0	0	0	0	0	1	0	0	0	0	1	0	2	0	0	0	1	0	1	0	0	1	0
Agilisaurus_louderbacki	0	1	0	0	0	NA	NA	NA	NA	0	NA	1	1	0	0	0	0	0	1	1	0	0	0	0	0	1	0	0	0	0	0	1	0	0	0	0	0	0	2	NA	1	0	0	0	1	1	0	0	0
Yandusaurus_hongheensis_	NA	NA	NA	NA	NA	NA	NA	NA	NA	NA	NA	NA	NA	NA	NA	NA	NA	NA	NA	NA	NA	NA	NA	NA	NA	NA	NA	NA	NA	NA	0	1	0	0	0	0	NA	NA	NA	0	1	0	NA	NA	NA	NA	NA	NA	NA
Haya_gravis	0	1	0	0	0	NA	NA	NA	NA	0	NA	0	1	NA	1	0	0	0	1	NA	0	0	1	0	0	1	0	NA	0	0	1	1	0	0	0	0	1	0	NA	NA	1	0	0	0	1	0	0	1	0
Hexinlusaurus_multidens_	0	NA	NA	0	0	NA	NA	NA	NA	0	NA	NA	NA	NA	NA	NA	0	NA	NA	NA	NA	NA	NA	NA	NA	1	0	NA	NA	0	NA	1	0	0	0	0	1	0	2	NA	1	0	NA	0	1	0	0	0	0
Changchunsaurus_parvus	NA	1	0	NA	0	NA	NA	NA	NA	0	NA	0	1	NA	1	0	NA	0	1	1	0	0	1	0	0	1	0	0	0	0	1	1	0	0	0	2	1	0	1	NA	1	0	0	0	1	0	0	NA	NA
Hypsilophodon_foxii_	0	1	0	0	0	NA	NA	NA	NA	0	NA	0	1	0	1	0	0	0	1	1	0	0	0	0	0	0	0	0	0	0	1	1	0	0	1	0	1	0	2	0	1	0	0	0	1	0	0	1	0
Jeholosaurus_shangyuanensis	0	1	0	0	0	NA	NA	NA	NA	1	0	0	1	0	1	0	0	0	1	1	0	0	1	0	0	1	0	0	0	0	1	1	0	0	0	0	1	0	2	NA	1	0	0	0	1	0	0	0	0
Orodromeus_makelai	0	1	0	0	0	NA	NA	NA	NA	0	NA	0	1	NA	1	0	0	0	1	1	0	0	NA	0	0	1	0	0	0	0	NA	1	1	NA	0	0	1	0	2	1	1	0	0	0	1	0	0	0	0
Yueosaurus_tiantaiensis_	NA	NA	NA	NA	NA	NA	NA	NA	NA	NA	NA	NA	NA	NA	NA	NA	NA	NA	NA	NA	NA	NA	NA	NA	NA	NA	NA	NA	NA	NA	NA	NA	NA	NA	NA	NA	NA	NA	NA	NA	NA	NA	NA	NA	NA	NA	NA	NA	NA
Gideonmantellia_amosanjuanae	NA	NA	NA	NA	NA	NA	NA	NA	NA	NA	NA	NA	NA	NA	NA	NA	NA	NA	NA	NA	NA	NA	NA	NA	NA	NA	NA	NA	NA	NA	NA	NA	NA	NA	NA	NA	NA	NA	NA	NA	NA	NA	NA	NA	NA	NA	NA	NA	NA
Koreanosaurus_boseongensis	NA	NA	NA	NA	NA	NA	NA	NA	NA	NA	NA	NA	NA	NA	NA	NA	NA	NA	NA	NA	NA	NA	NA	NA	NA	NA	NA	NA	NA	NA	NA	NA	NA	NA	NA	NA	NA	NA	NA	NA	NA	NA	NA	NA	NA	NA	NA	NA	NA
Parksosaurus_warreni	0	0	0	0	NA	NA	NA	NA	NA	0	NA	NA	NA	NA	NA	0	0	NA	NA	NA	NA	NA	NA	NA	NA	0	NA	NA	NA	NA	NA	NA	1	NA	0	0	1	NA	NA	NA	1	0	0	0	1	0	0	NA	NA
Zephylosaurus_schaffi_	0	NA	NA	NA	0	NA	NA	NA	NA	NA	NA	0	1	0	NA	0	NA	0	1	1	0	0	NA	NA	NA	NA	NA	NA	0	0	1	1	NA	NA	NA	0	NA	NA	NA	1	1	0	NA	0	1	0	0	1	1
Thescelosaurus_neglectus_	0	0	0	0	0	NA	NA	NA	NA	0	NA	0	1	0	1	0	0	0	1	1	0	0	0	0	0	0	0	0	0	NA	1	1	1	0	0	0	0	0	2	0	1	0	NA	0	1	1	0	0	0
Gasparinisaura_cincosaltensis_	0	NA	NA	NA	NA	NA	NA	NA	NA	NA	0	NA	NA	NA	NA	0	0	NA	NA	NA	NA	NA	NA	NA	NA	NA	NA	NA	0	0	1	1	1	0	0	0	0	0	2	NA	1	0	0	0	1	0	0	0	0
Dryosaurus_altus_	0	1	NA	0	0	NA	NA	NA	NA	1	0	1	NA	1	0	0	1	1	1	1	1	0	0	0	0	NA	0	NA	0	0	1	1	1	0	0	0	0	1	2	0	1	0	1	0	1	1	0	0	0
Zalmoxes_robustus	NA	0	0	NA	0	NA	NA	NA	NA	0	NA	1	0	NA	0	0	0	1	1	NA	0	0	0	0	1	0	0	0	NA	NA	1	0	0	NA	0	0	0	0	2	0	1	0	0	1	NA	NA	NA	NA	NA
Tenontosaurus_tilletti_	0	0	0	0	0	NA	NA	NA	NA	0	NA	1	0	0	0	0	0	1	1	1	1	0	0	0	1	0	0	0	0	0	1	0	1	0	0	0	0	0	2	0	1	0	0	0	1	0	0	1	0
Iguanodon_atherfieldensis	0	0	0	0	0	NA	NA	NA	NA	1	0	1	0	0	0	0	1	1	1	1	1	0	0	0	1	0	0	0	0	0	2	0	NA	NA	NA	NA	0	0	2	0	1	0	0	1	1	0	0	0	0
Probactrosaurus_gobiensis_	0	0	0	NA	0	NA	NA	NA	NA	NA	0	1	0	0	0	0	1	1	1	1	1	0	0	0	1	0	0	0	0	0	2	NA	NA	NA	NA	NA	NA	0	NA	NA	1	0	NA	1	NA	NA	NA	NA	NA
Ouranosaurus_nigeriensis_	0	0	0	NA	0	NA	NA	NA	NA	1	0	1	0	0	0	0	0	1	1	1	1	0	0	0	1	0	0	0	0	0	2	0	0	0	0	0	0	0	2	0	1	0	0	1	1	0	0	0	0
Camptosaurus_dispar	0	0	0	0	0	NA	NA	NA	NA	1	0	1	1	NA	NA	0	0	1	1	1	1	NA	0	NA	NA	0	0	0	0	0	1	0	NA	NA	NA	NA	0	0	2	NA	1	0	NA	NA	1	0	0	0	0
Stenopelix_valdensis_	NA	NA	NA	NA	NA	NA	NA	NA	NA	NA	NA	NA	NA	NA	NA	NA	NA	NA	NA	NA	NA	NA	NA	NA	NA	NA	NA	NA	NA	NA	NA	NA	NA	NA	NA	NA	NA	NA	NA	NA	NA	NA	NA	NA	NA	NA	NA	NA	NA
Yinlong_downsi	2	2	1	1	1	1	1	0	0	0	0	0	1	0	0	0	0	0	1	0	0	0	1	0	0	1	0	0	0	0	0	1	1	1	0	0	1	1	1	0	1	0	0	0	1	0	0	1	1
Hualianceratops_wucaiwanensis	NA	NA	NA	NA	NA	NA	NA	NA	NA	NA	NA	NA	NA	NA	NA	NA	NA	NA	NA	NA	NA	NA	NA	NA	NA	NA	NA	NA	NA	NA	NA	1	1	NA	NA	NA	1	1	NA	NA	NA	0	NA	0	NA	NA	NA	NA	NA
Chaoyangsaurus_youngi	2	2	1	NA	1	1	NA	0	1	NA	NA	0	NA	NA	0	0	NA	NA	1	0	0	1	NA	1	NA	NA	NA	NA	NA	0	0	NA	NA	NA	NA	NA	NA	NA	NA	NA	1	1	NA	NA	NA	NA	NA	NA	NA
Xuanhuaceratops_niei	NA	NA	NA	NA	NA	NA	NA	NA	NA	NA	NA	NA	NA	NA	NA	NA	NA	NA	1	0	NA	NA	NA	NA	NA	NA	NA	NA	NA	NA	NA	NA	NA	NA	NA	NA	NA	NA	NA	NA	NA	NA	NA	NA	NA	NA	NA	NA	NA
Liaoceratops_yanzigouensis	2	1	0	NA	1	1	1	0	0	0	0	0	NA	0	0	0	1	0	1	0	0	0	1	0	0	1	0	0	0	1	1	1	0	1	0	1	1	1	1	NA	1	0	0	0	1	0	0	1	1
Aquilops_americanus	NA	1	0	NA	1	1	1	1	0	1	0	2	NA	NA	0	0	NA	0	1	NA	0	0	1	0	0	0	0	0	0	1	2	1	0	0	0	1	1	1	1	NA	1	0	0	NA	1	0	0	1	1
Yamaceratops_dorngobiensis	2	NA	NA	NA	1	1	1	NA	0	NA	NA	NA	NA	NA	NA	NA	NA	NA	NA	NA	NA	NA	NA	NA	NA	NA	NA	NA	NA	NA	2	1	NA	1	0	1	1	1	NA	0	1	0	0	0	NA	NA	NA	NA	NA
Archaeoceratops_oshimai	2	1	0	1	1	1	1	1	0	1	0	2	1	0	0	0	NA	0	1	0	0	0	1	0	0	0	0	0	0	1	2	1	0	1	0	1	1	1	1	NA	1	0	0	0	1	0	0	1	1
Auroraceratops_rugosus	2	1	0	1	1	1	1	1	0	1	0	2	1	0	0	0	0	0	1	0	0	0	1	0	0	0	0	0	0	1	1	1	1	1	0	1	1	1	1	NA	1	0	0	0	1	0	0	1	1
Koreaceratops_hwaseongensis	NA	NA	NA	NA	NA	NA	NA	NA	NA	NA	NA	NA	NA	NA	NA	NA	NA	NA	NA	NA	NA	NA	NA	NA	NA	NA	NA	NA	NA	NA	NA	NA	NA	NA	NA	NA	NA	NA	NA	NA	NA	NA	NA	NA	NA	NA	NA	NA	NA
Albalophosaurus_yamaguchiorum	NA	NA	NA	NA	NA	NA	NA	NA	NA	NA	NA	NA	NA	NA	NA	NA	NA	NA	NA	NA	NA	NA	NA	NA	NA	NA	NA	NA	NA	NA	NA	1	NA	NA	NA	NA	NA	NA	NA	NA	0	NA	NA	NA	1	0	0	NA	1
Protoceratops_andrewsi	2	1	0	1	1	1	1	1	1	0	NA	2	1	0	0	0	0	0	1	0	0	0	1	1	0	0	1	0	0	1	2	1	1	1	0	1	1	1	2	0	1	0	0	NA	1	0	0	1	1
Bagaceratops_rozhdestvenskyi	2	1	0	1	1	NA	1	1	0	0	NA	2	NA	0	0	0	0	0	1	0	0	0	1	1	0	0	1	0	0	1	2	1	1	1	0	1	1	1	2	NA	1	0	0	NA	1	0	0	1	1
Leptoceratops_gracilis_	2	1	0	1	1	1	1	1	0	0	NA	2	NA	0	0	0	0	0	1	0	0	0	1	0	0	0	0	0	0	1	2	1	1	1	0	1	1	1	1	NA	1	0	0	NA	1	0	0	NA	NA
Psittacosaurus_mongoliensis	2	2	1	1	1	0	0	0	1	1	1	2	1	0	0	0	1	0	1	0	0	1	2	1	0	0	0	1	0	0	NA	0	NA	NA	NA	NA	NA	NA	NA	0	1	1	0	0	1	0	0	1	1
Psittacosaurus_lujiatunensis	2	2	1	1	1	0	0	0	1	1	1	2	1	0	0	0	1	0	1	0	0	1	2	1	0	0	0	1	0	0	0	0	NA	NA	NA	NA	NA	NA	NA	NA	1	1	0	NA	1	0	0	1	1
Mosaiceratops_azumai	2	1	0	1	1	0	1	1	NA	0	NA	2	1	0	0	0	0	0	1	NA	0	NA	1	1	0	NA	0	1	NA	1	2	1	1	1	0	1	1	1	1	NA	1	0	NA	NA	NA	NA	NA	NA	NA
Scelidosaurus_harrisonii	0	1	0	0	0	NA	NA	NA	NA	0	NA	NA	NA	0	NA	0	0	0	1	NA	NA	NA	NA	NA	NA	0	0	NA	0	0	NA	1	1	0	0	0	1	0	2	0	1	0	0	0	1	0	1	NA	NA
Scutellosaurus_lawleri_	NA	NA	NA	0	0	NA	NA	NA	NA	NA	NA	NA	1	NA	NA	NA	NA	0	NA	1	0	0	NA	NA	NA	NA	NA	NA	NA	NA	NA	NA	NA	NA	NA	NA	NA	NA	NA	NA	0	0	NA	NA	NA	NA	NA	NA	NA
Emausaurus_ernsti_	0	1	0	NA	0	NA	NA	NA	NA	0	NA	0	NA	0	0	0	0	0	NA	1	0	0	0	0	0	NA	0	0	0	0	NA	1	1	0	0	0	1	0	2	0	1	0	0	0	1	0	0	0	0
Minmi_paravertebra	1	NA	NA	NA	NA	NA	NA	NA	NA	NA	NA	NA	NA	NA	NA	NA	NA	NA	NA	NA	NA	NA	NA	NA	NA	NA	0	NA	NA	NA	NA	0	NA	NA	NA	NA	NA	NA	NA	NA	NA	NA	NA	NA	NA	NA	NA	NA	NA
Gargoyleosaurus_parkpinorum	1	NA	NA	NA	0	NA	NA	NA	NA	NA	NA	0	NA	NA	NA	NA	NA	NA	NA	NA	NA	NA	NA	0	0	NA	0	0	0	0	NA	0	NA	NA	NA	NA	NA	NA	NA	NA	NA	NA	NA	NA	NA	NA	NA	NA	NA
Pinacosaurus_grangeri	1	1	0	NA	0	NA	NA	NA	NA	0	NA	1	1	0	0	0	0	0	1	1	0	0	NA	0	0	0	NA	0	1	0	1	0	NA	NA	NA	NA	NA	NA	NA	NA	1	0	0	0	1	2	1	NA	NA
Euoplocephalus_tutus	1	NA	NA	NA	NA	NA	NA	NA	NA	NA	NA	1	1	0	0	0	NA	0	1	1	0	0	NA	0	0	0	0	0	1	0	NA	0	NA	NA	NA	NA	NA	NA	NA	NA	1	0	NA	NA	1	NA	1	NA	NA
Huayangosaurus_taibaii	0	0	0	0	0	NA	NA	NA	NA	0	NA	0	1	0	1	0	0	0	1	1	0	0	1	1	0	1	0	0	0	0	1	1	0	0	0	0	1	0	2	NA	1	0	0	0	1	2	1	NA	NA
Hesperosaurus_mjosi	0	NA	NA	NA	NA	NA	NA	NA	NA	0	NA	NA	NA	NA	NA	0	0	NA	NA	NA	NA	NA	NA	NA	0	0	0	0	NA	0	NA	1	NA	NA	NA	NA	NA	NA	NA	NA	1	0	NA	NA	1	NA	1	NA	NA
Stegosaurus_stenops_	0	0	0	0	0	NA	NA	NA	NA	0	NA	0	NA	0	0	0	0	0	1	1	1	0	1	0	1	0	0	0	0	0	2	1	0	NA	0	0	NA	0	2	0	1	0	0	0	1	2	1	NA	NA
Wannanosaurus_yansiensis_	NA	NA	NA	0	NA	NA	NA	NA	NA	NA	NA	NA	NA	NA	NA	NA	NA	NA	NA	NA	NA	NA	NA	NA	NA	NA	NA	NA	NA	NA	NA	NA	NA	NA	NA	NA	NA	NA	NA	NA	NA	NA	NA	NA	NA	NA	NA	NA	NA
Homalocephale_calathocercos	0	NA	NA	0	0	NA	NA	NA	NA	NA	NA	NA	NA	NA	NA	NA	NA	NA	NA	NA	NA	NA	NA	NA	NA	NA	0	NA	NA	NA	NA	NA	NA	NA	NA	NA	NA	NA	NA	NA	1	0	NA	NA	1	1	1	NA	NA
Goyocephale_lattimorei	0	NA	NA	NA	0	NA	NA	NA	NA	NA	NA	NA	NA	0	NA	1	NA	0	NA	NA	NA	NA	NA	NA	NA	0	0	NA	NA	NA	NA	NA	NA	NA	NA	NA	NA	NA	NA	NA	NA	NA	NA	NA	1	1	1	NA	NA
Stegoceras_validum	0	1	0	NA	0	NA	NA	NA	NA	0	NA	0	NA	0	0	0	0	0	1	1	0	0	0	0	0	0	0	0	0	0	0	1	NA	NA	NA	NA	NA	NA	NA	0	1	0	0	0	1	1	1	NA	NA
Prenocephale_prenes	0	0	0	NA	0	NA	NA	NA	NA	0	NA	0	1	NA	0	1	0	0	1	1	0	0	0	0	0	0	0	NA	0	0	1	1	NA	NA	NA	NA	0	0	NA	0	1	0	0	0	1	1	1	NA	NA
Micropachycephalosaurus_hongtuyanensis	NA	NA	NA	NA	NA	NA	NA	NA	NA	NA	NA	NA	NA	NA	NA	NA	NA	NA	NA	NA	NA	NA	NA	NA	NA	NA	NA	NA	NA	NA	NA	NA	NA	NA	NA	NA	NA	NA	NA	NA	NA	NA	NA	NA	NA	NA	NA	NA	NA
Laquintasaura_venezuelae	NA	NA	NA	NA	NA	NA	NA	NA	NA	NA	NA	NA	NA	NA	NA	NA	NA	NA	1	NA	NA	NA	NA	NA	NA	NA	NA	NA	NA	NA	NA	1	0	0	0	NA	NA	0	2	NA	0	NA	NA	NA	NA	NA	NA	NA	NA
Isaberrysaura_mollensis	0	1	0	NA	NA	NA	NA	NA	NA	0	NA	0	NA	NA	1	0	0	NA	NA	NA	NA	NA	NA	NA	NA	1	0	NA	NA	NA	0	1	0	0	NA	0	1	0	NA	NA	1	0	0	0	1	1	1	0	0
Beg_tse	2	2	0	NA	NA	NA	NA	NA	NA	1	1	2	NA	NA	1	0	1	0	NA	NA	0	0	2	0	0	0	0	NA	NA	1	2	1	1	1	0	1	1	1	1	0	1	0	0	0	NA	NA	NA	NA	NA
[truncated: 331 more columns]
